# Supplementary material for: Association between Volatile Organic Compound Exposure and Sex Hormones in Adolescents: The Mediating Role of Serum Albumin
Source: Toxics. 2024 Jun 18;12(6):438. doi: 10.3390/toxics12060438 (PMC11209113; doi:10.3390/toxics12060438)
Supplement: Supplementary file 1 [file toxics-12-00438-s001.zip]

Archive with 1 entries (1 files):
- toxics-3057766-supplementary.pdf
